# Supplementary material for: Facile Synthesis of Two Dimensional (2D) V2O5 Nanosheets Film towards Photodetectors
Source: Materials (Basel). 2022 Nov 23;15(23):8313. doi: 10.3390/ma15238313 (PMC9740591; doi:10.3390/ma15238313)
Supplement: Supplementary file 1 [file materials-15-08313-s001.zip]

Archive with 1 entries (1 files):
- materials-2009499-supplementary.pdf
